# Supplementary material for: Comprehensive analysis of genomic mutation signature and tumor mutation burden for prognosis of intrahepatic cholangiocarcinoma
Source: BMC Cancer. 2021 Feb 3;21:112. doi: 10.1186/s12885-021-07788-7 (PMC7860034; doi:10.1186/s12885-021-07788-7)
Supplement: Supplementary file 3 — Additional file 3 Figure S3 and Figure S4 Kaplan–Meier plots of the 32 mutant genes significantly associated with OS. [file 12885_2021_7788_MOESM3_ESM.zip]

Archive with 2 entries (2 files):
- Supplementary Figure 3R3.tif
- Supplementary Figure 4R3.tif
